# Supplementary material for: Glidescope Video Laryngoscopy in Patients with Severely Restricted Mouth Opening—A Pilot Study
Source: J Clin Med. 2023 Aug 3;12(15):5096. doi: 10.3390/jcm12155096 (PMC10420010; doi:10.3390/jcm12155096)
Supplement: Supplementary file 1 [file jcm-12-05096-s001.zip]

Archive with 1 entries (1 files):
- jcm-2524365-supplementary.pdf
